# Supplementary material for: Dual RNA-Seq Enables Full-Genome Assembly of Measles Virus and Characterization of Host–Pathogen Interactions
Source: Microorganisms. 2021 Jul 20;9(7):1538. doi: 10.3390/microorganisms9071538 (PMC8303570; doi:10.3390/microorganisms9071538)
Supplement: Supplementary file 1 [file microorganisms-09-01538-s001.zip]

Archive with 1 entries (1 files):
- microorganisms-1288382-supplementary.pdf
